# Supplementary material for: A New Class of Pathogenic Non-Coding Variants in GLA
Source: Int J Mol Sci. 2026 Jan 18;27(2):945. doi: 10.3390/ijms27020945 (PMC12841649; doi:10.3390/ijms27020945)
Supplement: Supplementary file 1 [file ijms-27-00945-s001.zip]

Archive with 3 entries (3 files):
- .DS_Store
- Supplementary File S1.pdf
- Supplementary File S2.pdf
